# Supplementary material for: Functional Analysis of the Halastavi árva Virus (HalV) Internal Ribosome Entry Site
Source: Viruses. 2026 Apr 23;18(5):492. doi: 10.3390/v18050492 (PMC13211661; doi:10.3390/v18050492)
Supplement: Supplementary file 1 [file viruses-18-00492-s001.zip › Chapagain_et_al_Data_S1_March 30 2026.xlsx]

## Sheet: Description
Tab	Description
Fig 1 Raw data	Absolute Renilla and Firelfy luciferase luminiscence units for data presented in Fig 1 C and Fig 1 D
Fig 3 Raw data	Absolute Renilla and Firelfy luciferase luminiscence units for data presented in Fig 3

## Sheet: Fig1 Raw data
	Fluc			Rluc			Lysate/System used	Remarks
	Replicate			Replicate
	1	2	3	1	2	3
IRES-containing Reporter
CrPV WT	2857	2655	2269	69944	56814	70722	Sf21	Normalized data shown in Fig1 C
CrPV mPKI	103	118	187	68659	60056	59114
HalV WT	771	716	612	72551	88321	78118
HalV 2mPKI	341	245	494	73595	76703	81753
HalV cPKI	801	547	777	76135	85615	77057
CrPV WT	1162	1042	1235	20817	22418	19865	S2 Cells	Normalized data shown in Fig1 D
CrPV mPKI	83	68	47	21786	23109	19477
HalV WT	313	291	412	20131	21443	20757
HalV 2mPKI	66	53	49	19979	22831	19746
HalV cPKI	297	444	286	21009	21401	20079

## Sheet: Fig 3 Raw data
			Mock						Treatment						Remarks
			Fluc			Rluc			Fluc			Rluc
			Replicate			Replicate			Replicate			Replicate
			1	2	3	1	2	3	1	2	3	1	2	3
	Cellular Stress	IRES-containing Reporter (Bicistronic)
	Heat Stress	CrPV WT	1183	1003	998	24466	19957	19371	1298	942	877	7051	6671	4052	Normalized data in Fig 3A
		CrPV mPKI	42	63	104	33871	34245	21007	30	55	66	4757	4670	3982
		HalV WT	369	445	510	26569	24533	19884	92	67	73	4895	3812	3788
		HalV 2mPKI	166	184	156	23382	22754	20444	44	53	49	4537	5727	3887
	Serum Starvation	CrPV WT	1136	999	970	23913	22359	20588	681	504	447	10319	12359	9588	Normalized data in Fig 3B
		CrPV mPKI	42	65	102	30091	29808	19805	40	67	49	10091	11154	9576
		HalV WT	355	439	531	26436	24276	20732	201	221	207	12222	15644	13723
		HalV 2mPKI	195	187	148	24033	23109	21726	89	108	111	13142	12199	7726
	DTT/ER stress	CrPV WT	1240	997	889	22696	30240	20052	1456	1122	702	2277	2241	2083	Normalized data in Fig 3C
		CrPV mPKI	41	63	99	25156	24090	20514	42	60	88	2456	1887	1844
		HalV WT	345	442	526	24529	19404	18176	212	247	199	2229	2929	1913
		HalV 2mPKI	187	182	244	23537	21986	21072	69	96	78	2538	2452	1952
